# Supplementary material for: PEGylation of Metal Oxide Nanoparticles Modulates Neutrophil Extracellular Trap Formation
Source: Biosensors (Basel). 2022 Feb 16;12(2):123. doi: 10.3390/bios12020123 (PMC8869785; doi:10.3390/bios12020123)
Supplement: Supplementary file 1 [file biosensors-12-00123-s001.zip]

Archive with 1 entries (1 files):
- biosensors-1538526 SP-for publish.pdf
